# Supplementary material for: Population Pharmacokinetic Modeling for Twice-Daily Intravenous Busulfan in a Large Cohort of Pediatric Patients Undergoing Hematopoietic Stem Cell Transplantation—A 10-Year Single-Center Experience
Source: Pharmaceutics. 2023 Dec 20;16(1):0. doi: 10.3390/pharmaceutics16010013 (PMC11154452; doi:10.3390/pharmaceutics16010013)
Supplement: Supplementary file 1 [file pharmaceutics-16-00013-s001.zip]

Archive with 1 entries (1 files):
- pharmaceutics-2707966-supplementary.pdf
